# Supplementary material for: Deciphering the Controversial Role of TP53 Inducible Glycolysis and Apoptosis Regulator (TIGAR) in Cancer Metabolism as a Potential Therapeutic Strategy
Source: Cells. 2025 Apr 15;14(8):598. doi: 10.3390/cells14080598 (PMC12025843; doi:10.3390/cells14080598)
Supplement: Supplementary file 1 [file cells-14-00598-s001.zip]

Archive with 1 entries (1 files):
- cells-3489250-supplementary.pdf
